# Supplementary material for: How Health Policies Shape Antibiotic Use: A Nationwide Study of “Access”-Group Antibiotics Availability and Consumption in a Middle-Income Country: The Case of Kazakhstan
Source: Antibiotics (Basel). 2026 Jun 8;15(6):585. doi: 10.3390/antibiotics15060585 (PMC13296338; doi:10.3390/antibiotics15060585)
Supplement: Supplementary file 1 [file antibiotics-15-00585-s001.zip]

Archive with 2 entries (2 files):
- Data S1. Minimal Dataset.xlsx
- supplementary tables.pdf
