# Supplementary material for: How Health Policies Shape Antibiotic Use: A Nationwide Study of “Access”-Group Antibiotics Availability and Consumption in a Middle-Income Country: The Case of Kazakhstan
Source: Antibiotics (Basel). 2026 Jun 8;15(6):585. doi: 10.3390/antibiotics15060585 (PMC13296338; doi:10.3390/antibiotics15060585)
Supplement: Supplementary file 1 [file antibiotics-15-00585-s001.zip › Data S1. Minimal Dataset.xlsx]

## Sheet: List of Access
Substance	Pharmacological group	ATC5 code	Listed on EML	Marketed in Kazakhstan	Registered in Kazakhstan	In EML list but not available in Kazakhstan
Amikacin	Aminoglycosides	J01GB06	Yes	Yes
Amoxicillin	Penicillins	J01CA04	Yes	Yes
Amoxicillin/clavulanic-acid	Beta-lactam/beta-lactamase-inhibitor	J01CR02	Yes	Yes
Amoxicillin/sulbactam		J01CR02	No	Yes
Ampicillin	Penicillins	J01CA01	Yes	Yes
Ampicillin/sulbactam	Beta-lactam/beta-lactamase-inhibitor	J01CR01	No	Yes
Azanidazole	Imidazoles	P01AB04	No	No	No
Azidocillin	Penicillins	J01CE04	No	No	No
Bacampicillin		J01CA06	No	No	No
Benzathine-benzylpenicillin		J01CE08	Yes	Yes
Benzathine-phenoxymethylpenicillin		J01CE10	No	No	No
Benzylpenicillin		J01CE01	Yes	Yes
Brodimoprim	Trimethoprim-derivatives	J01EA02	No	No	No
Cefacetrile	First-generation-cephalosporins	J01DB10	No	No	No
Cefadroxil		J01DB05	No	No	Yes
Cefalexin		J01DB01	Yes	Yes
Cefaloridine		J01DB02	No	No	No
Cefalotin		J01DB03	No	No	No
Cefapirin		J01DB08	No	No	No
Cefatrizine		J01DB07	No	No	No
Cefazedone		J01DB06	No	No	No
Cefazolin		J01DB04	Yes	Yes
Cefradine		J01DB09	No	No	No
Cefroxadine		J01DB11	No	No	No
Ceftezole		J01DB12	No	No	No
Chloramphenicol	Amphenicols	J01BA01	Yes	Yes
Clindamycin	Lincosamides	J01FF01	Yes	Yes
Clometocillin	Penicillins	J01CE07	No	No	No
Cloxacillin		J01CF02	Yes	No	No	Yes
Dicloxacillin		J01CF01	Yes	No	No	Yes
Doxycycline	Tetracyclines	J01AA02	Yes	Yes
Epicillin	Penicillins	J01CA07	No	No	No
Flucloxacillin		J01CF05	Yes	No	No	Yes
Furazidin	Nitrofuran-derivatives	J01XE03	No	Yes
Gentamicin	Aminoglycosides	J01GB03	Yes	Yes
Hetacillin	Penicillins	J01CA18	No	No	No
Mecillinam		J01CA11	No	No	No
Metampicillin		J01CA14	No	No	No
Meticillin		J01CF03	Yes	No	No	Yes
Metronidazole_IV	Imidazoles	J01XD01	Yes	Yes
Metronidazole_oral		P01AB01	Yes	Yes
Nafcillin	Penicillins	J01CF06	Yes	No	No	Yes
Nifurtoinol	Nitrofuran-derivatives	J01XE02	No	No	No
Nimorazole	Imidazoles	P01AB06	No	No	No
Nitrofurantoin	Nitrofuran-derivatives	J01XE01	Yes	Yes
Ornidazole_IV	Imidazoles	J01XD03	No	Yes
Ornidazole_oral		P01AB03	No	Yes	Yes
Oxacillin	Penicillins	J01CF04	Yes	No	No	Yes
Penamecillin		J01CE06	No	No	No
Phenoxymethylpenicillin		J01CE02	Yes	No	No	Yes
Pivampicillin		J01CA02	No	No	No
Pivmecillinam		J01CA08	No	No	No
Procaine-benzylpenicillin		J01CE09	Yes	No	No	Yes
Propenidazole	Imidazoles	P01AB05	No	No	No
Propicillin	Penicillins	J01CE03	No	No	No
Satranidazole	Imidazoles	P01AB08	No	No	No
Secnidazole		P01AB07	No	No	No
Spectinomycin	Aminocyclitols	J01XX04	Yes	Yes
Sulbactam	Beta-lactamase-inhibitors	J01CG01	No	No	No
Sulfadiazine	Sulfonamides	J01EC02	No	No	No
Sulfadiazine/tetroxoprim	Sulfonamide-trimethoprim-combinations	J01EE06	No	No	No
Sulfadiazine/trimethoprim		J01EE02	No	No	No
Sulfadimethoxine	Sulfonamides	J01ED01	No	No	No
Sulfadimidine		J01EB03	No	No	No
Sulfadimidine/trimethoprim	Sulfonamide-trimethoprim-combinations	J01EE05	No	No	No
Sulfafurazole	Sulfonamides	J01EB05	No	No	No
Sulfaisodimidine		J01EB01	No	Yes
Sulfalene		J01ED02	No	No	No
Sulfamazone		J01ED09	No	No	No
Sulfamerazine		J01ED07	No	No	No
Sulfamerazine/trimethoprim	Sulfonamide-trimethoprim-combinations	J01EE07	No	No	No
Sulfamethizole	Sulfonamides	J01EB02	No	No	No
Sulfamethoxazole		J01EC01	No	No	No
Sulfamethoxazole/trimethoprim	Sulfonamide-trimethoprim-combinations	J01EE01	Yes	Yes
Sulfamethoxypyridazine	Sulfonamides	J01ED05	No	No	No
Sulfametomidine		J01ED03	No	No	No
Sulfametoxydiazine		J01ED04	No	No	No
Sulfametrole/trimethoprim	Sulfonamide-trimethoprim-combinations	J01EE03	No	No	No
Sulfamoxole	Sulfonamides	J01EC03	No	No	No
Sulfamoxole/trimethoprim	Sulfonamide-trimethoprim-combinations	J01EE04	No	No	No
Sulfanilamide	Sulfonamides	J01EB06	No	No	No
Sulfaperin		J01ED06	No	No	No
Sulfaphenazole		J01ED08	No	No	No
Sulfapyridine		J01EB04	No	No	No
Sulfathiazole		J01EB07	No	No	No
Sulfathiourea		J01EB08	No	No	No
Sultamicillin	Beta-lactam/beta-lactamase-inhibitor	J01CR04	No	Yes
Talampicillin	Penicillins	J01CA15	No	No	No
Tetracycline	Tetracyclines	J01AA07	No	Yes
Thiamphenicol	Amphenicols	J01BA02	No	Yes
Tinidazole_IV	Imidazoles	J01XD02	No	Yes
Tinidazole_oral		P01AB02	No	Yes
Trimethoprim	Trimethoprim-derivatives	J01EA01	Yes	No	No	Yes

## Sheet: Access Total
DDD per 1000 inhabitants per day
ATC5	2017	2018	2019	2020	2021	2022	2023	2024
J01AA02	0.554598	0.458437	0.489607	0.512454	0.457085	0.41729	0.500619	0.748616
J01AA07	0.184522	0.185194	0.0757511	0.0807655	0.113383	0.0873635	0.143659	0.067925
J01BA01	0.337598	0.330582	0.321839	0.286824	0.284959	0.248829	0.267989	0.415953
J01BA02	0	0	0	0	0	0	0	0.00646303
J01CA01	0.632379	0.52179	0.445907	0.232742	0.342992	0.248222	0.277284	0.287089
J01CA04	1.14597	1.06439	1.26979	1.15405	0.836186	0.69965	1.05327	1.48806
J01CE01	0.0917572	0.0739361	0.0307881	0.0235443	0.02217	0.0458259	0.0272625	0.0291282
J01CE08	0	0.0150017	0	0	0	0	0	0
J01CR01	0.000319934	2.48485e-07	0	0	0	0	0.0032692	0
J01CR02	0.687904	0.547371	0.407671	0.423924	0.620664	0.736153	0.815509	1.39817
J01CR04	2.51523e-05	0	0	0	0	0.000180835	8.98225e-05	4.43038e-05
J01DB01	0.00411611	0.0020481	0.00224418	0.0013868	0.000266749	0	0	0
J01DB04	1.06701	1.07064	0.889251	0.965071	0.706542	0.675561	0.651296	0.892778
J01EB01	0.0661479	0.175398	0.18107	0.199767	0.2007	0.120222	0	0
J01EE01	0.425875	0.411054	0.304549	0.327775	0.319735	0.288396	0.290671	0.428414
J01FF01	0.00333387	0.00289803	0.00228325	0.00288848	0.0049151	0.00467603	0.00459536	0.00498384
J01GB03	0.922415	0.860856	0.699348	0.741682	0.364992	0.319447	0.366542	0.135426
J01GB06	0.107341	0.0705644	0.0755746	0.0808575	0.0916614	0.0267686	0.039555	0.104627
J01XD01	0.335513	0.383904	0.36041	0.404523	0.294659	0.299144	0.343374	0.624863
J01XD02	0	0	0	0	0	0	1.57097e-05	1.75619e-05
J01XD03	0.00244864	0.00192193	0.000781806	0.000470579	0.000868448	0.000753129	0.000690095	0.00114538
J01XE01	0.332619	0.306987	0.277265	0.208099	0.293036	0.291373	0.271132	0.476534
J01XE03	0.284579	0.274472	0.238549	0.231885	0.16673	0.182516	0.202285	0.331825
J01XX04	0.00842631	0.00643417	0.00555257	0.000972857	1.34576e-05	0	0	0
Total DID	7.19489	6.76388	6.07824	5.87968	5.12156	4.69237	5.25911	7.44206

## Sheet: Access community
DDD per 1000 inhabitants per day
ATC5	2017	2018	2019	2020	2021	2022	2023	2024
J01AA02	0.484469	0.394299	0.47012	0.424306	0.399281	0.382365	0.465929	0.659188
J01AA07	0.18373	0.181958	0.0747834	0.0805438	0.113199	0.0872441	0.14343	0.0678665
J01BA01	0.33364	0.326211	0.318651	0.282837	0.282995	0.24759	0.267329	0.414774
J01BA02	0	0	0	0	0	0	0	0.0063828
J01CA01	0.598934	0.476538	0.442201	0.198455	0.326525	0.234661	0.262224	0.286826
J01CA04	1.02798	1.05216	1.25973	1.00146	0.690978	0.630208	1.01	1.20416
J01CE01	0.0571402	0.0368139	0.0298398	0.0217977	0.0204093	0.0282446	0.0177466	0.028963
J01CE08	0	0.0149663	0	0	0	0	0	0
J01CR01	0.000311333	2.48485e-07	0	0	0	0	0.0032692	0
J01CR02	0.495426	0.446894	0.374552	0.338674	0.488746	0.666352	0.825759	1.13021
J01CR04	2.51523e-05	0	0	0	0	0.000180835	8.98225e-05	4.43038e-05
J01DB01	0.00407789	0.0020481	0.0022414	0.00138533	0.000266749	0	0	0
J01DB04	0.589243	0.585456	0.432494	0.509702	0.391643	0.400896	0.355769	0.680337
J01EB01	0.0659386	0.174542	0.179752	0.198698	0.199568	0.119894	0	0
J01EE01	0.381052	0.404551	0.300053	0.314431	0.271325	0.262954	0.251885	0.361567
J01FF01	0.00333295	0.00289803	0.00228325	0.00288848	0.00478418	0.00449128	0.0043381	0.00486038
J01GB03	0.404293	0.367658	0.268822	0.237442	0.0265331	0.0541574	0.080101	0.00445211
J01GB06	0.0110534	0.0117123	0.0104687	0.00956027	0.0122546	0.0120035	0.0110614	0.0414344
J01XD01	0.16053	0.19692	0.179408	0.199926	0.141823	0.159999	0.191147	0.310386
J01XD02	0	0	0	0	0	0	1.57097e-05	1.75619e-05
J01XD03	0.00243076	0.00191403	0.000780326	0.000397542	0.000860085	0.000753129	0.000690095	0.00114438
J01XE01	0.329589	0.305241	0.27421	0.20707	0.291661	0.28414	0.269728	0.475381
J01XE03	0.283353	0.273709	0.23745	0.230956	0.166431	0.182318	0.201276	0.330528
J01XX04	0.00841479	0.00643238	0.00555208	0.000972662	1.34576e-05	0	0	0
Total DID	5.42497	5.26292	4.8634	4.2615	3.8293	3.75845	4.36179	6.00853

## Sheet: Access Hospital
DDD per 1000 inhabitants per day
ATC5
	2017	2018	2019	2020	2021	2022	2023	2024
J01AA02	0.0701284	0.0641375	0.0194874	0.0881487	0.0578038	0.0349248	0.0346898	0.0894284
J01AA07	0.00079249	0.00323617	0.000967711	0.000221741	0.000183408	0.00011944	0.000228992	5.85395e-05
J01BA01	0.00395837	0.0043706	0.0031883	0.00398681	0.00196409	0.00123882	0.000659114	0.00117833
J01BA02	0	0	0	0	0	0	0	8.02258e-05
J01CA01	0.0334448	0.0452519	0.00370553	0.0342864	0.0164665	0.0135607	0.0150596	0.000262763
J01CA04	0.117984	0.0122282	0.0100599	0.152592	0.145209	0.0694412	0.0432751	0.2839
J01CE01	0.034617	0.0371222	0.000948321	0.00174657	0.00176071	0.0175813	0.00951592	0.000165197
J01CE08	0	3.54389e-05	0	0	0	0	0	0
J01CR01	8.60072e-06	0	0	0	0	0	0	0
J01CR02	0.192478	0.100477	0.0331197	0.0852494	0.131919	0.0698012	-0.01025	0.26796
J01CR04	0	0	0	0	0	0	0	0
J01DB01	3.82254e-05	0	2.77525e-06	1.46075e-06	0	0	0	0
J01DB04	0.477764	0.485187	0.456757	0.455369	0.314899	0.274665	0.295526	0.212441
J01EB01	0.000209284	0.000855857	0.00131736	0.00106872	0.00113181	0.000328181	0	0
J01EE01	0.0448234	0.00650309	0.00449594	0.0133444	0.0484104	0.0254422	0.0387857	0.0668464
J01FF01	9.1741e-07	0	0	0	0.000130923	0.000184742	0.000257269	0.000123465
J01GB03	0.518123	0.493198	0.430526	0.50424	0.338459	0.265289	0.286441	0.130974
J01GB06	0.0962878	0.0588521	0.065106	0.0712972	0.0794068	0.0147651	0.0284936	0.0631923
J01XD01	0.174983	0.186984	0.181002	0.204597	0.152836	0.139145	0.152227	0.314477
J01XD02	0	0	0	0	0	0	0	0
J01XD03	1.78895e-05	7.90182e-06	1.48013e-06	7.30373e-05	8.36294e-06	0	0	9.97833e-07
J01XE01	0.00303051	0.00174548	0.00305536	0.00102873	0.00137412	0.00723373	0.00140348	0.00115383
J01XE03	0.00122627	0.000763719	0.00109937	0.000929034	0.000299191	0.000198137	0.00100912	0.00129718
J01XX04	1.15186e-05	1.78909e-06	4.93378e-07	1.94766e-07	0	0	0	0
Hospital DID	1.76993	1.50096	1.21484	1.61818	1.29226	0.933919	0.897322	1.43354
